# Supplementary material for: Integrated Transcriptome and Metabolome Analyses Reveal the Anthocyanin Biosynthesis Pathway in AmRosea1 Overexpression 84K Poplar
Source: Front Bioeng Biotechnol. 2022 Jun 6;10:911701. doi: 10.3389/fbioe.2022.911701 (PMC9207281; doi:10.3389/fbioe.2022.911701)
Supplement: Supplementary file 1 [file DataSheet1.zip › Supplement material/Supplementary Tables.xlsx]

## Sheet: Supplementary Tables Catalogs
Supplementary Tables Catalogs
Table	Content
Supplementary Table S1	RT-qPCR validation primers
Supplementary Table S2	Go classification enrichment of DEGs
Supplementary Table S3	The sequences and annotations of key structural genes
Supplementary Table S4	KEGG enrichment of DAMs
Supplementary Table S5	Correlation statistics of DEGs and DAMs
Supplementary Table S6	Sequence alignment rate between AmRosea1 and PagMYB113

## Sheet: Table S1
Supplementary Table S1 RT-qPCR validation primes
prime	sequence (5'-3')
B14G001111-F	CGTGGAGCAAGGAAGATATGG
B14G001111-R	ATTCACAAGTCCTAAGCCCC
A06G000854-F	CAGATATGCTCGGTAGGTGATG
A06G000854-R	CTGTATTCTGGTCGCACTCC
B06G000765-F	CAGATATGCTCGGTAGGTGATG
B06G000765-R	CTGTATTCTGGTCGCACTCC
A06G001983-F	TGTTCCAGCCTTGTCTCTTG
A06G001983-R	TCTTGAAGCCGAAGGAAAGG
B03G001527-F	CCAAAAGGGTCAGAGAAAAGC
B03G001527-R	TCCGGAAACATAGAAGTGTCAG
A06G001201-F	AGAGAAGGATGTAGACGAGAGG
A06G001201-R	TTCAAGGTGCTCGCTAGTG
B04G001084-F	ATCATGCTACGACAAGGTCTG
B04G001084-R	TCATCCAACCTTTGTACCACTC
B01G001489-F	ACGCTCCTTGAATGCTAGTC
B01G001489-R	TGGAGAGTTTTGTGCTGTAGG
A13G001439-F	CCCCAAAGCAGTCTCGTATTAG
A13G001439-R	ACCTTGTTTTGCTGTTCTCTAATG
FG2-F	GTCACTCAGGGTTTAGCTCG
FG2-R	CCTATTTATCTCCACCCCAGC
BZ1.1-F	GACAGGGAGAAAGGTGAGTTG
BZ1.1-R	ATGAGCAGAAAGTGAGGCAG
DFR-F	GGAAACATGCAGAGAAAAGGG
DFR-R	GGAATAAGAGGACCGTGGAAC
IF7MAT.1-F	ATTCTAGTTGCAGGGACGAAC
IF7MAT.1-R	TCTCTACATTCGCAGGCTTG
IF7MAT.2-F	CAATCACTTTCCCATGCACTC
IF7MAT.2-R	TCACCATTACACTCGGCAAG
LAR-F	GGTTTTATCGGTCAATTCGTGG
LAR-R	TTTGAGCACTCTGGACTTGG
ANS-F	CCAGTAGAGGTGAAGCAAGAG
ANS-R	GACTTGCTCCTTTCTCCACTC

## Sheet: Table S2 
Supplementary Table S2 Go classification enrichment of DEGs
Description	Count	GeneRatio
membrane	33	33/170
extracellular region	7	7/170
cell	102	102/170
cell junction	3	3/170
membrane-enclosed lumen	5	5/170
protein-containing complex	9	9/170
organelle	89	89/170
extracellular region part	1	1/170
organelle part	29	29/170
membrane part	26	26/170
cell part	102	102/170
symplast	2	2/170
supramolecular complex	2	2/170
transcription regulator activity	29	29/170
catalytic activity	72	72/170
transporter activity	8	8/170
binding	76	76/170
antioxidant activity	1	1/170
molecular function regulator	2	2/170
molecular transducer activity	1	1/170
reproduction	20	20/170
metabolic process	96	96/170
immune system process	8	8/170
growth	6	6/170
cell proliferation	2	2/170
cellular process	87	87/170
reproductive process	20	20/170
signaling	20	20/170
multicellular organismal process	28	28/170
developmental process	39	39/170
rhythmic process	6	6/170
positive regulation of biological process	11	11/170
negative regulation of biological process	22	22/170
regulation of biological process	53	53/170
response to stimulus	72	72/170
localization	15	15/170
multi-organism process	24	24/170
biological regulation	61	61/170
cellular component organization or biogenesis	10	10/170
detoxification	3	3/170

## Sheet: Table S3
Supplementary Table S3 The sequences and annotations of key structural genes
name	Sequenes	KEGG pathway	NR	Swissprot	Tremble	KOG	GO	Pfam
Pag.A02G002453.v3.1	ATGGGAACAGAAACTGAAACAGTGTGTGTGACAGGTGCATCAGGCTTCATCGGATCATGGCTAATTATGC GACTACTAGAGAAAGGTTACGCTGTCCGAGCCACCGTCCGAGACCCTGATAACATGAAGAAGGTGAAGCA TTTGCTGGAATTGCCAAAGGCATCAACCCACTTGACTTTATGGAAAGCTGATCTTTCTGTAGAGGGGAGT TATGATGAAGCAATTCAAGGGTGCACAGGAGTGTTCCATGTTGCCACTCCCATGGATTTTGAGTCCAAGG ACCCCGAGAACGAGGTGATCAAGCCAACAATCAACGGAGTACTGGACATCATGAGAGCATGTGCCAAATC AAAAACAGTCAGAAAGATAATATTCACGTCATCTGCAGGAACTG…	ko00941: Flavonoid biosynthesis	dihydroflavonol reductase [Populus tremuloides]	RecName: Full=Bifunctional dihydroflavonol 4-reductase/flavanone 4-reductase; AltName: Full=Dihydroflavonol 4-reductase; Short=DFR; EC=1.1.1.219 {ECO:0000269|PubMed:12667486}; AltName: Full=Dihydrokaempferol 4-reductase; AltName: Full=Flavanone 4-reductase; Short=FNR; EC=1.1.1.234 {ECO:0000269|PubMed:12667486};	SubName: Full=Dihydroflavonol reductase {ECO:0000313|EMBL:AAN63056.1}; EC=1.1.1.219 {ECO:0000313|EMBL:AAN63056.1};	Flavonol reductase/cinnamoyl-CoA reductase	GO:0050662,coenzyme binding; GO:0045552,dihydrokaempferol 4-reductase activity; GO:0047890,flavanone 4-reductase activity; GO:0009813,flavonoid biosynthetic process	PF01370.21:NAD dependent epimerase/dehydratase family
Pag.A13G000799.v3.1	ATGTATTGCACATGGTTACTCATGCATCAACTAATCCTAAAAATGCCTCAAACCGCCGCCGGCCCTGATC ATGTTGCAGTCCTTGCCTTCCCTTTCTCCACCCATGCCGCTCCGTTACTTGCCATCATCCACCGCCTCGC CACTTCCTCCCCAAACACACACTTCTCCTTCTTCAACACCCAACAGTCCAACAACTCCATCTTCTCCATT TACGAGCAAAACACGAACATCAAAGCATACGACGTGTGGGATGGTGTCCCTGAGGGCTACGTGTTTCCTG GGAAGCCTCAAGAGCACATTGAGCTGTTCATGAAGTCAGCTCCTAATAGCTTCAAGAAGGCCATGGAGGT AGCTGTATCAGAGACAGGGAGAAAGGTGAGTTGTTTGGTGAGTG…	ko00942: Anthocyanin biosynthesis	hypothetical protein POPTR_013G118700v3 [Populus trichocarpa]	RecName: Full=Anthocyanidin 3-O-glucosyltransferase 2; EC=2.4.1.115 {ECO:0000269|PubMed:9535914}; AltName: Full=Flavonol 3-O-glucosyltransferase; AltName: Full=UDP-glucose flavonoid 3-O-glucosyltransferase;	RecName: Full=Glycosyltransferase {ECO:0000256|RuleBase:RU362057}; EC=2.4.1.- {ECO:0000256|RuleBase:RU362057};	UDP-glucuronosyl and UDP-glucosyl transferase	GO:0047213,anthocyanidin 3-O-glucosyltransferase activity; GO:0009718,anthocyanin-containing compound biosynthetic process; GO:0033485,cyanidin 3-O-glucoside biosynthetic process; GO:0033330,kaempferol O-glucoside biosynthetic process; GO:0033303,quercetin O-glucoside biosynthetic process	PF00201.18:UDP-glucoronosyl and UDP-glucosyl transferase
Pag.B03G001392.v3.1	ATGGTGACTTCATCATTCCTGGTTCCAAGAGTTGAGAGTCTGGCAAGCAGTGGGATTCAATCAATCCCAA AAGAATATATTCGGTCCCAGGAGGAGCTAACTAGCATTCGCGATGTTTTCGAAGAAGAGAAGAGCGTTGA AGGGCCTCAAGTTCCAACCATTGATTTGAAGGAAATGGAATCTGAGGACAAAGCGGTCCGTGAGAAATGC AGGGAAGAGCTAGTCAAGGCATCTAAAGAGTGGGGTGTTATGCACCTTGTTAACCATGGAATTTCTGATG ATTTGATTGATCGTGTCAAGAAAGCTGGACAGGCTTTCTTTGATCTTCCTATTGAGGAAAAGGAGAAGCA TGCTAACGATCAGGCTTCTGGAAATGTTCAAGGCTATGGAAGCA…	ko00941: Flavonoid biosynthesis	PREDICTED: leucoanthocyanidin dioxygenase-like [Populus euphratica]	RecName: Full=Leucoanthocyanidin dioxygenase; Short=LDOX; Short=Leucocyanidin oxygenase; EC=1.14.11.19 {ECO:0000250|UniProtKB:Q96323}; AltName: Full=Anthocyanidin synthase; AltName: Full=Leucoanthocyanidin hydroxylase;	SubName: Full=Leucoanthocyanidin dioxygenase family protein {ECO:0000313|EMBL:EEE79431.1};	Iron/ascorbate family oxidoreductases	GO:0031418,L-ascorbic acid binding; GO:0050589,leucocyanidin oxygenase activity; GO:0046872,metal ion binding; GO:0009718,anthocyanin-containing compound biosynthetic process	PF14226.6:non-haem dioxygenase in morphine synthesis N-terminal
Pag.A06G001188.v3.1	ATGTCTAGTGAATCATCATCGGAGCTTCATGTTGTGATGTTTCCATGGTTTGCATTTGGTCACATAAGCC CATTTGTGCAACTCTCTAACAAGCTTTCCCTCCATGGAGTTCGAATCTCTTTCCTGTCAGCTCCTGGCAA CATTGCACGCATCAAGTCCTCTCTTCTTTCCACCACCACCACCCAAATCATCTCTCTTCCAATCCCTGCG GTTGAGGGCCTCCCTCCGGGGCTTAACAGCACCGCAGAGACAACACCGGCTATGGCTGGTCTCCTCAAGA AAGCTCTAGACTTCATGCAGCCTCAAATCAAGACCATATTGGAAGACCTCAAACCCCATTTTGTGTTCTT CGATCACGGTCAGCACTGGCTTCCGAAGCTAGCTTCCCAGATTG…	ko00944: Flavone and flavonol biosynthesis	hypothetical protein POPTR_0006s19340g [Populus trichocarpa]	RecName: Full=Anthocyanidin 3-O-glucosyltransferase; EC=2.4.1.115; AltName: Full=Anthocyanin rhamnosyl transferase; AltName: Full=Flavonol 3-O-glucosyltransferase; AltName: Full=UDP-glucose flavonoid 3-O-glucosyltransferase;	RecName: Full=Glycosyltransferase {ECO:0000256|RuleBase:RU362057}; EC=2.4.1.- {ECO:0000256|RuleBase:RU362057};	UDP-glucuronosyl and UDP-glucosyl transferase	GO:0047213,anthocyanidin 3-O-glucosyltransferase activity; GO:0009718,anthocyanin-containing compound biosynthetic process	PF00201.18:UDP-glucoronosyl and UDP-glucosyl transferase
Pag.B13G001191.v3.1	ATGCATTGCACATGGTTACTCATGCATCAACTAATCCTAAAAATGCCTCAAACCGCCGCCGGCCCTGATC ATGTTGCAGTCCTTGCCTTCCCTTTCTCCACCCATGCCGCCCCGTTACTTGCCATCATCCACCGCCTCGC CACTTCCTCCCCAAACACACACTTCTCCTTCTTCAACACCCAACAGTCCAACAACTCCATCTTCTCCATT TACGAGCAAAACACGAACATCAAAGCATACGACGTGTGGGATGGTGTCCCTGAGGGCTACGTGTTTTCTG GGAAGCCTCAAGAGCACATTGAGCTGTTCATGAAGTCAGCTCCTAATAGCTTCAAGAAGGCCATGGAGGT AGCTGTATCAGAGACAGGGAGAAAGGTGAGTTGTTTGGTGAGTG…	ko00942: Anthocyanin biosynthesis	hypothetical protein POPTR_013G118700v3 [Populus trichocarpa]	RecName: Full=Anthocyanidin 3-O-glucosyltransferase 2; EC=2.4.1.115 {ECO:0000269|PubMed:9535914}; AltName: Full=Flavonol 3-O-glucosyltransferase; AltName: Full=UDP-glucose flavonoid 3-O-glucosyltransferase;	RecName: Full=Glycosyltransferase {ECO:0000256|RuleBase:RU362057}; EC=2.4.1.- {ECO:0000256|RuleBase:RU362057};	UDP-glucuronosyl and UDP-glucosyl transferase	GO:0047213,anthocyanidin 3-O-glucosyltransferase activity; GO:0009718,anthocyanin-containing compound biosynthetic process; GO:0033485,cyanidin 3-O-glucoside biosynthetic process; GO:0033330,kaempferol O-glucoside biosynthetic process; GO:0033303,quercetin O-glucoside biosynthetic process	PF00201.18:UDP-glucoronosyl and UDP-glucosyl transferase
Pag.A08G001383.v3.1	ATGACTGTTTCAGCTTCTATCCCCACAGCGAAGAGTCGAGTACTCATAGCCGGAGCAACTGGTTTTATCG GTCAATTCGTGGCCAAAGCTAGCCTAGACGCCGGTCGACCAACCTATGCTCTTGTCCGCCCTGGTCTTGC GGGCTGCCCTTCCAAGTCCAGAGTGCTCAAATCTCTTCATGACAAAGGGGCCATAATCTTACATGGGTTG ATTACTGACAGGGAAAACATGGAGAAAATACTTAAAGATCATGAGATTGACATTGTAATATCAGCAGTTG GGGGTGGAAATGTGTTAGACCAAGTTGCCCTGGTAGAGGCTATCAAAGCTGTCGGAACCGTTAAGAGATT TTTGCCATCAGAATTTGGGCATGATGTAGTGAGGGCTGATCCTG…	ko00941: Flavonoid biosynthesis	hypothetical protein [Populus tomentosa]	RecName: Full=Leucoanthocyanidin reductase; Short=Leucocyanidin reductase; EC=1.17.1.3;	SubName: Full=Uncharacterized protein {ECO:0000313|EMBL:APR63813.1};	--	GO:0033788,leucoanthocyanidin reductase activity; GO:0010023,proanthocyanidin biosynthetic process	PF05368.13:NmrA-like family
Pag.A04G000997.v3.1	ATGAATATACTCGAGGTCTGCCATGTTCCTCCCTTCTCAAACTCACTCAAGTCTACTCCCACCGAGTTCT CTCTCCCTCTCAATTTTTCTGACATTTTCAACCTCAAATTCCCTCCGGTTCAAAGCATTTTCTTCTATAA ACTCGGAGAATCAACCCCTGCATATTTTAAGACAGTAATCCTTCCCAAAATCAAACACTCACTTTCCATC ACTCTCTTCCATTTCCTTCCTCTTGCTGGCTACCTTAGTTGGCCGCAAAATTCAGAAAAACCCATCATCA TATACAATACTGCAAATGATGGTGTTTTGCTTACAGTGGCCGAGTCCAATGAAGACTTTGACCACCTCTA CAGTGAGGTGCGCTATGCTTCCGAGTCACATCCGTATTTGGCAC…	ko00943: Isoflavonoid biosynthesis; ko00944: Flavone and flavonol biosynthesis	PREDICTED: phenolic glucoside malonyltransferase 1-like [Populus euphratica]	RecName: Full=Malonyl-CoA:anthocyanidin 5-O-glucoside-6''-O-malonyltransferase; EC=2.3.1.-; AltName: Full=Anthocyanin 5-aromatic acyltransferase-like protein; Short=At5MAT;	SubName: Full=Uncharacterized protein {ECO:0000313|EMBL:EEE86360.1};	--	GO:0050736,O-malonyltransferase activity; GO:0009718,anthocyanin-containing compound biosynthetic process	PF02458.15:Transferase family
Pag.B01G004171.v3.1	ATGCAGGAAAATGGATTAGCTATTATAGCCGAGAAGCTTAAAGTGCAACTAGTTAGTGTTGCTGGATCGA CCGGATTGGAATTTTACAACACGGATTTTGGATGGGGAAATGTCGAGAAGGTGGAGCTCACATCCATAGA TAGAACTGGAGGGTTTTCAGTGTTGGATATTGGAAATGGAAGTGACCGAAGGACTGAAATTGGCGTGGCT TTGAAGAGGCCTGAAATGGAATCTTTTGCTTCTTTTTTCTCTAATGGCGTATAA	ko00943: Isoflavonoid biosynthesis; ko00944: Flavone and flavonol biosynthesis	hypothetical protein POPTR_0001s40600g [Populus trichocarpa]	RecName: Full=Phenolic glucoside malonyltransferase 1; EC=2.3.1.-;	SubName: Full=Uncharacterized protein {ECO:0000313|EMBL:ERP66772.1};	--	GO:0005829,cytosol; GO:0050736,O-malonyltransferase activity; GO:0009636,response to toxic substance	PF02458.15:Transferase family
Pag.B04G000973.v3.1	ATGAATATACTCGAGGTCTGCCATGTTCCTCCCTTCTCAAACTCATTCAAGTCTACTCCCACCGAGTTCT CTCTCCCTCTCAATTTTTCTGACATTTTCAACCTCAAATTCCCTCCGGTTCAAAGCATTTTCTTCTATAA ACTCGGAGAATCAACCACTGCATATTTTAAGACAGTAATCCTTCCCAAAATCAAACACTCACTTTCCATC ACTCTCTTCCATTTCCTTCCTCTTGCTGGCTACCTTAGTTGGCCGCAAAATTCAGAAAAACCCATCATCA TATACAATACTGCAAATGATGGTGTTTTGCTTACAGTGGCCGAGTCCAATGAAGACTTTGACCACCTCTA CAGTGAGGTGCGCTATGCTTCCGAGTCACATCCGTATTTGGCAC…	ko00943: Isoflavonoid biosynthesis; ko00944: Flavone and flavonol biosynthesis	hypothetical protein POPTR_0004s09280g [Populus trichocarpa]	RecName: Full=Phenolic glucoside malonyltransferase 1; EC=2.3.1.-;	SubName: Full=Uncharacterized protein {ECO:0000313|EMBL:EEE86360.1};	--	GO:0005829,cytosol; GO:0050736,O-malonyltransferase activity; GO:0009636,response to toxic substance	PF02458.15:Transferase family

## Sheet: Table S4
Supplementary Table S4 KEGG enrichment of DAMs
Index	Compounds	Class	WT-1	WT-2	WT-3	AM-1	AM-2	AM-3	Type	cpd_ID	KEGG_map	P
Anthocyanidin_04	Cyanidin-3,5-O-diglucoside	Cyanidin	0.0219386503	0.0198885009	0.0274773408	0.243704078	0.280592	0.365127229	up	C08639	ko00942	**
Anthocyanidin_11	Cyanidin-3-O-glucoside	Cyanidin	66.8165446	86.3784869	77.637252899999993	356.03149	356.182	343.588459	up	C08604	ko00942	**
Anthocyanidin_12	Cyanidin-3-O-rutinoside	Cyanidin	0.156270137	0.182817178	0.173764424	11.7282802	11.96216	10.8591665	up	C08620	ko00942	**
Anthocyanidin_14	Cyanidin-3-O-sambubioside	Cyanidin	0.0126903424	0.0115592013	0.00625909363	0.451955995	0.680158	0.454193548	up	C20490	ko00942	*
Anthocyanidin_15	Cyanidin-3-O-sophoroside	Cyanidin	0.00755966752	0.00755586996	0.0090209423	0.21478805	0.235252	0.202234021	up	C16306	ko00942	**
Anthocyanidin_27	Delphinidin-3-O-glucoside	Delphinidin	10.8271918	9.90098334	9.39153524	57.3924102	59.2386	54.1198157	up	C12138	ko00942	**
Anthocyanidin_29	Delphinidin-3-O-rutinoside	Delphinidin	0.163912329	0.142007225	0.186083649	58.6415018	64.1448	49.2213985	up	C16315	ko00942	**
Anthocyanidin_37	Dihydromyricetin	flavonoid	0.939887196	0.62640578	0.505392294	1.5713807	1.714272	1.25034863	up	C02906	ko00941	*
Anthocyanidin_39	Naringenin	flavonoid	0.224090639	0.198089504	0.143676183	0.422793702	0.489622	0.332504508	up	C00509	ko00941,ko00943	*
Anthocyanidin_68	Pelargonidin-3-O-glucoside	Pelargonidin	0.167462893	0.220608067	0.205881413	2.39158256	2.56474	2.17874174	up	C12137	ko00942	**
Anthocyanidin_69	Pelargonidin-3-O-rutinoside	Pelargonidin	0.0281791015	0.0243477825	0.0304228389	2.85201857	3.11632	2.44638349	up	C12644	ko00942	**
Anthocyanidin_86	Peonidin-3-O-glucoside	Peonidin	0.0437136355	0.0428258077	0.0419754442	0.940643924	1.03693	0.884025245	up	C12141	ko00942	**
Anthocyanidin_88	Peonidin-3-O-rutinoside	Peonidin	0.0347458935	0.0322954044	0.037575564	6.31009285	6.95934	5.33237828	up	--	--	**
Asterisks indicate statistically significant analysis of differential metabolites between WT vs AM based on Student's t test (*P<0.05, **P< 0.01).

## Sheet: Table S5
Supplementary Table S5 Correlation statistics of DEGs and DAMs
Data1	Data2	rho	pvalue	relation
ANS	Pelargonidin-3-O-rutinoside	-0.919	0.00951496	negtive
ANS	Delphinidin-3-O-rutinoside	-0.917	0.00995714	negtive
BZ1	Naringenin	0.935	0.00613785	positive
BZ1	Delphinidin-3-O-rutinoside	0.958	0.00255539	positive
BZ1	Pelargonidin-3-O-rutinoside	0.958	0.00256676	positive
BZ1	Cyanidin-3-O-glucoside	0.96	0.00234025	positive
BZ1	Delphinidin-3-O-glucoside	0.96	0.00242364	positive
BZ1	Peonidin-3-O-rutinoside	0.96	0.00242477	positive
BZ1	Cyanidin-3-O-rutinoside	0.961	0.00223069	positive
BZ1	Cyanidin-3-O-sophoroside	0.961	0.00230825	positive
BZ1	Cyanidin-3-O-glucoside	0.962	0.0021777	positive
BZ1	Pelargonidin-3-O-glucoside	0.962	0.00212627	positive
BZ1	Peonidin-3-O-glucoside	0.963	0.0020228	positive
BZ1	Cyanidin-3,5-O-diglucoside	0.965	0.00178556	positive
BZ1	Cyanidin-3,5-O-diglucoside	0.968	0.00155848	positive
BZ1	Pelargonidin-3-O-glucoside	0.968	0.00155341	positive
BZ1	Cyanidin-3-O-sambubioside	0.969	0.00141937	positive
BZ1	Cyanidin-3-O-rutinoside	0.97	0.00131835	positive
BZ1	Cyanidin-3-O-sophoroside	0.971	0.00125121	positive
BZ1	Delphinidin-3-O-rutinoside	0.971	0.0012295	positive
BZ1	Pelargonidin-3-O-rutinoside	0.972	0.0011817	positive
BZ1	Peonidin-3-O-rutinoside	0.972	0.00115455	positive
BZ1	Peonidin-3-O-glucoside	0.975	0.000906266	positive
BZ1	Delphinidin-3-O-glucoside	0.976	0.000858708	positive
BZ1	Cyanidin-3-O-sambubioside	0.985	0.000339878	positive
FG2	Dihydromyricetin	0.931	0.00697495	positive
FG2	Naringenin	0.955	0.00297129	positive
FG2	Cyanidin-3-O-sambubioside	0.997	1.36602e-05	positive
FG2	Cyanidin-3,5-O-diglucoside	0.969	0.0014249	positive
FG2	Cyanidin-3-O-glucoside	0.975	0.000945861	positive
FG2	Cyanidin-3-O-sophoroside	0.978	0.000711354	positive
FG2	Pelargonidin-3-O-glucoside	0.978	0.000730341	positive
FG2	Delphinidin-3-O-rutinoside	0.98	0.000619854	positive
FG2	Pelargonidin-3-O-rutinoside	0.98	0.000599988	positive
FG2	Cyanidin-3-O-rutinoside	0.981	0.000521202	positive
FG2	Peonidin-3-O-rutinoside	0.981	0.000537542	positive
FG2	Peonidin-3-O-glucoside	0.985	0.000337261	positive
FG2	Delphinidin-3-O-glucoside	0.988	0.00022471	positive
IF7MAT	Dihydromyricetin	0.934	0.00630347	positive
IF7MAT	Naringenin	0.948	0.00391508	negtive
MYB	Cyanidin-3-O-sambubioside	-0.989	0.000181919	negtive
MYB	Delphinidin-3-O-glucoside	-0.977	0.000801868	negtive
MYB	Naringenin	-0.972	0.0011416	negtive
MYB	Peonidin-3-O-glucoside	-0.97	0.00136421	negtive
MYB	Cyanidin-3-O-rutinoside	-0.966	0.00171759	negtive
MYB	Peonidin-3-O-rutinoside	-0.964	0.00188165	negtive
MYB	Pelargonidin-3-O-rutinoside	-0.963	0.00207095	negtive
MYB	Delphinidin-3-O-rutinoside	-0.962	0.0021112	negtive
MYB	Pelargonidin-3-O-glucoside	-0.96	0.00232441	negtive
MYB	Cyanidin-3-O-glucoside	-0.959	0.00247575	negtive
MYB	Cyanidin-3-O-sophoroside	-0.959	0.00254471	negtive
MYB	Delphinidin-3-O-glucoside	-0.956	0.00292358	negtive
MYB	Cyanidin-3-O-sambubioside	-0.955	0.00304554	negtive
MYB	Cyanidin-3-O-rutinoside	-0.953	0.00332832	negtive
MYB	Dihydromyricetin	-0.953	0.00325975	negtive
MYB	Delphinidin-3-O-rutinoside	-0.951	0.00359443	negtive
MYB	Peonidin-3-O-glucoside	-0.951	0.00361049	negtive
MYB	Peonidin-3-O-rutinoside	-0.951	0.00356056	negtive
MYB	Cyanidin-3,5-O-diglucoside	-0.95	0.00363291	negtive
MYB	Pelargonidin-3-O-rutinoside	-0.95	0.00364225	negtive
MYB	Naringenin	-0.949	0.00378747	negtive
MYB	Cyanidin-3-O-sophoroside	-0.947	0.00420928	negtive
MYB	Cyanidin-3-O-glucoside	-0.946	0.00427183	negtive
MYB	Pelargonidin-3-O-glucoside	-0.945	0.00446217	negtive
MYB	Cyanidin-3-O-sambubioside	-0.942	0.00495867	negtive
MYB	Peonidin-3-O-glucoside	-0.942	0.00493101	negtive
MYB	Cyanidin-3-O-sambubioside	-0.941	0.0051066	negtive
MYB	Delphinidin-3-O-glucoside	-0.941	0.00515892	negtive
MYB	Cyanidin-3,5-O-diglucoside	-0.94	0.00528565	negtive
MYB	Cyanidin-3-O-rutinoside	-0.94	0.00524838	negtive
MYB	Cyanidin-3-O-glucoside	-0.938	0.00567617	negtive
MYB	Cyanidin-3-O-sophoroside	-0.937	0.00587713	negtive
MYB	Pelargonidin-3-O-glucoside	-0.937	0.00574874	negtive
MYB	Peonidin-3-O-rutinoside	-0.937	0.00588171	negtive
MYB	Cyanidin-3-O-sambubioside	-0.935	0.00625973	negtive
MYB	Delphinidin-3-O-rutinoside	-0.935	0.00611387	negtive
MYB	Pelargonidin-3-O-rutinoside	-0.935	0.00617704	negtive
MYB	Cyanidin-3-O-glucoside	-0.934	0.00642911	negtive
MYB	Naringenin	-0.93	0.00715057	negtive
MYB	Pelargonidin-3-O-glucoside	-0.93	0.00717367	negtive
MYB	Cyanidin-3,5-O-diglucoside	-0.927	0.00776796	negtive
MYB	Delphinidin-3-O-glucoside	-0.925	0.00832941	negtive
MYB	Cyanidin-3-O-rutinoside	-0.923	0.00873431	negtive
MYB	Peonidin-3-O-glucoside	-0.922	0.00889017	negtive
MYB	Cyanidin-3,5-O-diglucoside	-0.92	0.00936386	negtive
MYB	Cyanidin-3-O-glucoside	-0.918	0.00971853	negtive
MYB	Cyanidin-3-O-rutinoside	-0.918	0.00992235	positive
MYB	Cyanidin-3-O-sambubioside	0.923	0.00874221	positive
MYB	Dihydromyricetin	0.949	0.00388684	positive
MYB	Naringenin	0.986	0.000291367	positive

## Sheet: Table S6
Supplementary Table S6 Sequence alignment rate between AmRosea1 and PagMYB113
Description	Query Cover	E value	Per. ident	Acc. Len	Accession
Amrosea1 vs PagMYB113	0.38	4e-27	79.69	20499	Query_45981
